# Supplementary material for: Diplopia Is Frequent and Associated with Motor and Non-Motor Severity in Parkinson’s Disease: Results from the COPPADIS Cohort at 2-Year Follow-Up
Source: Diagnostics (Basel). 2021 Dec 17;11(12):2380. doi: 10.3390/diagnostics11122380 (PMC8700703; doi:10.3390/diagnostics11122380)
Supplement: Supplementary file 1 [file diagnostics-11-02380-s001.zip]

Archive with 1 entries (1 files):
- diagnostics-1477698-Supplementary.pdf
